# Supplementary material for: Single and Combined Effects of Polystyrene Nanoplastics and Dibutyl Phthalate on Hybrid Snakehead (Channa maculata ♀ × Channa argus ♂)
Source: Antioxidants (Basel). 2025 Sep 3;14(9):1084. doi: 10.3390/antiox14091084 (PMC12466840; doi:10.3390/antiox14091084)
Supplement: Supplementary file 1 [file antioxidants-14-01084-s001.zip]

Archive with 1 entries (1 files):
- antioxidants-3736805-supplementary.pdf
